# Supplementary material for: Frailty and Loneliness in Older Adults: A Narrative Review
Source: Geriatrics (Basel). 2024 Sep 13;9(5):119. doi: 10.3390/geriatrics9050119 (PMC11417754; doi:10.3390/geriatrics9050119)
Supplement: Supplementary file 1 [file geriatrics-09-00119-s001.zip]

Archive with 4 entries (4 files):
- 10.08 Table S1 Assesment Tools.pdf
- 10.08. Table S2.pdf
- FIGURE S1.pdf
- FIGURE S2.pdf
